# Supplementary material for: Strain Engineering of Cu2O@C2N for Enhanced Methane-to-Methanol Conversion
Source: Molecules. 2025 Jul 23;30(15):3073. doi: 10.3390/molecules30153073 (PMC12348963; doi:10.3390/molecules30153073)
Supplement: Supplementary file 1 [file molecules-30-03073-s001.zip]

Archive with 1 entries (1 files):
- molecules-3735948-supplementary.pdf
